# Supplementary material for: SISTER OF FCA physically associates with SKB1 to regulate flowering time in Arabidopsis thaliana
Source: BMC Plant Biol. 2024 Mar 15;24:188. doi: 10.1186/s12870-024-04887-y (PMC10941358; doi:10.1186/s12870-024-04887-y)
Supplement: Supplementary file 1 — Supplementary Material 1. [file 12870_2024_4887_MOESM1_ESM.xlsx]

## Sheet: Sheet1
Table S1 List of the primers used in this study.
Name	Sequence(5’-3’)	Purpose
SKB1prey F	GGATCCATCGAGCTCATGCCGCTCGGAGAGAGAGG	Primers for the construction of SKB1 for Y2H
SKB1prey R	CTGCAGCTCGAGCTCAAGGCCAACCCAGTACGAACG
SKB1 Spe IFP	GACTAGTATGCCGCTCGGAGAGAGAGG	Primers for the construction of SKB1 for BiFC,SKB1-cYFP
SKB1 Sal I RP	GTCGACAAGGCCAACCCAGTACGAACG	Primers for the construction of SKB1 for BiFC,SKB1-cYFP
SKB1 Sac I F	GAGCTCATGCCGCTCGGAGAGAGAGG	Primers for the construction of SKB1 for BiFC,SKB1-nLUC
SKB1 Sal I R	GTCGACAAGGCCAACCCAGTACGAACG	Primers for the construction of SKB1 for BiFC,SKB1-nLUC
Infuflag SKB1 F1	GATCCTCTAGAGTCGACTGTGATCTTCTCACAGCTTCA	Primers for the construction of SKB1 for Co-IP,SKB1-FLAG
Infuflag SKB1R1	TTACTTATCATCATCATCCTTGTAATCCTTATCATCATCATCCTTGTAATCAAGGCCAACCCAGTACGAA
Infuflag SKB1F2	GATGATGATAAG TAAGATTAGAGACTTTTGACTGATGACG
Infuflag SKB1R2	ATGCCTGCAGGTCGAC TGGAACATGGAACATCCAGA
SKB1 Spe IFP	The same as SKB1--cYFP construction primer	Primers for the construction of SKB1 for Co-location,SKB1-mcherry
SKB1 Sal I RP	The same as SKB1--cYFP construction primer
Mcherry Sal I FP	GTCGACATGGTGAGCAAGGGCGAGGA	Primers for amplification of Mcherry for Co-location
Mcherry EcoR I RP	GAATTCTTACTTGTACAGCTCGTCCATG	Primers for amplification of Mcherry for Co-location
Salk_065814LP	TGGCCTTTTGAGATGAAAGAG	Primers for identification of skb1-1 mutants
Salk_065814RP	TCATCCATTTGGCAGGTTAAG	Primers for identification of skb1-1 mutants
Salk_028875（ssf-2）LP	TAACCGCTGTGGATAAGGATG	Primers for the identification of ssf-2 mutants
Salk_028875（ssf-2）RP	TTTGTTGTATCCCAATGGCTC	Primers for the identification of ssf-2 mutants
LBb1.3	ATTTTGCCGATTTCGGAAC	Primers for identification of Salk Line mutants
UBC_qPCR_F	CTGCGACTCAGGGAATCTTCTAA	Quantitative primers for reference gene UBC
UBC_qPCR_R	TTGTGCCATTGAATTGAACCC	Quantitative primers for reference gene UBC
FLC spliced_F	AGCCAAGAAGACCGAACTCA	Quantitative primers for spliced FLC
FLC spliced_R	TTTGTCCAGCAGGTGACATC
FLC unspliced_F	CGCAATTTTCATAGCCCTTG	Quantitative primers for unspliced FLC
FLC unspliced_R	CTTTGTAATCAAAGGTGGAGAGC
FT spliced_F	CTGGAACAACCTTTGGCAAT	Quantitative primers for spliced FT
FT spliced_R	AGCCACTCTCCCTCTGACAA	Quantitative primers for spliced FT
AT4G22390_F	TCGTAAAGTGTCGCGTCCTC	Primers used to verify RNA-seq
AT4G22390_R	TTCTCCCGTTTCGAGTCTGC
AT5G56370_F	CAACCTTTTCGCCAGCAGAC
AT5G56370_R	ACGCGCCAATTCCATGAGTA
AT5G47590_F	GGTCGCAAGGGAGCACTAAT
AT5G47590_R	GACCGCTCTCATCGTGTTCA
AT2G45660_F	TCGAGGAGCTGCAACAGATT
AT2G45660_R	TCGCTTTCATGAGATCCCCAC
qRT-SKB1 FP	TCACTACCTTGCAGTTATGGCTAA	Quantitative primers for SKB1
qRT-SKB1 RP	AGAACATCAAGAGCAACAGACAGC	Quantitative primers for SKB1
qRT-SSF FP	CGTTGATCAGAGTAATAACGCTCCT	Quantitative primers for SSF
qRT-SSF RP	TGAGATGGGCGCAACATATAAC	Quantitative primers for SSF
-501_F	ACTATGTAGGCACGACTTTGGTAAC	Chip associated primers
-381_R	TGCAGAAAGAACCTCCACTCTAC
-158_F	GCCCGACGAAGAAAAAGTAG
-56_R	TCCTCAGGTTTGGGTTCAAG
48_F	CGACAAGTCACCTTCTCCAAA
205_R	AGGGGGAACAAATGAAAACC
543_F	CGTGCTCGATGTTGTTGAGT
700_R	TCCCGTAAGTGCATTGCATA
1001_F	GAATCACAATCGTCGTGTGC
1178_R	TTCCCAATTAATGTGGCTTACA
1424_F	TTGACAATCCACAACCTCAATC
1561_R	TCAATTTCCTAGAGGCACCAA
3088_F	GGGGCTGCGTTTACATTTTA
3224_R	GTGATAGCGCTGGCTTTGAT
4213 F	AGAACAACCGTGCTGCTTTT
4360 R	TGTGTGCAAGCTCGTTAAGC
6768_F	TTGTAAAGTCCGATGGAGACG
6838_R	ACTCGGCGAGAAAGTTTGTG
