# Supplementary material for: SISTER OF FCA physically associates with SKB1 to regulate flowering time in Arabidopsis thaliana
Source: BMC Plant Biol. 2024 Mar 15;24:188. doi: 10.1186/s12870-024-04887-y (PMC10941358; doi:10.1186/s12870-024-04887-y)
Supplement: Supplementary file 2 — Supplementary Material 2. [file 12870_2024_4887_MOESM2_ESM.xlsx]

## Sheet: Sheet1
Table S2 The results of SSF-GFP pull down assays.
Protein	Mol.Mass	No. of unique peptides mapped
SKB1	72 kDa	Col-0	SSF414N-GFP	SSF414D-GFP
		0	8	19
